# Supplementary material for: TTYH family members form tetrameric complexes at the cell membrane
Source: Commun Biol. 2022 Aug 30;5:886. doi: 10.1038/s42003-022-03862-3 (PMC9427776; doi:10.1038/s42003-022-03862-3)
Supplement: Supplementary file 4 — Supplementary Data 1 [file 42003_2022_3862_MOESM4_ESM.xlsx]

## Sheet: Fig. 2c
Subunit counting distribution
Fig. 2c
			Bleaching steps
			1	2	3	4	5
	Fraction	Exp. #1	0.0625	0.3125	0.40625	0.1875	0.03125
		Exp. #2	0.039548	0.169492	0.384181	0.338983	0.0677966
		Exp. #3	0.0253165	0.151899	0.455696	0.35443	0.0126582
		Exp. #4	0.16	0.62	0.14	0.08	0
Fig. 2f
			Bleaching steps
			1	2	3	4	5
	Fraction	Exp. #1	0.116279	0.232558	0.325581	0.302326	0.023256
		Exp. #2	0.1	0.333333	0.383333	0.183333	0
		Exp. #3	0.0322581	0.225806	0.290323	0.451613	0
		Exp. #4	0.210526	0.327485	0.345029	0.116959	0
Fig. 2i
			Bleaching steps
			1	2	3	4	5
	Fraction	Exp. #1	0.0822785	0.240506	0.398734	0.259494	0.0189873
		Exp. #2	0.0666667	0.0666667	0.466667	0.333333	0.0666667

## Sheet: Fig. 5c
FSEC analysis of Tetramer/dimer ratio
Fig. 5c
	mTTYH1		2-ME
			-	+
	Ratio	Exp. #1	0.10501	0.088669
		Exp. #2	0.112834	0.109527
		Exp. #3	0.136455	0.087157
	mTTYH3		2-ME
			-	+
	Ratio	Exp. #1	0.715776	0.172539
		Exp. #2	1.32962	0.150492
		Exp. #3	1.07712	0.168544
Fig. 5f
			mTTYH3	mTTYH3 C299A	mTTYH3 C366A
	Ratio	Exp. #1	0.931905	0.276559	0.262845
		Exp. #2	0.944769	0.265056	0.247402
		Exp. #3	1.06758	0.283612	0.274102

## Sheet: Supplementary Fig. 2
Subunit counting data binomial fit
Supplementary Fig. 2a
		P												KCNH1
	Bleaching steps	0.6	0.62	0.64	0.66	0.68	0.7	0.72	0.74	0.76	0.78	0.8		Average	SEM
	0	0.0256	0.0209	0.0168	0.0134	0.0105	0.0081	0.0061	0.0046	0.0033	0.0023	0.0016		0	0
	1	0.1536	0.1361	0.1194	0.1038	0.0891	0.0756	0.0632	0.052	0.042	0.0332	0.0256		0.106796	0.004854
	2	0.3456	0.333	0.3185	0.3021	0.2841	0.2646	0.2439	0.2221	0.1996	0.1767	0.1536		0.291262	0.048544
	3	0.3456	0.3623	0.3775	0.391	0.4025	0.4116	0.418	0.4214	0.4214	0.4176	0.4096		0.359223	0.043689
	4	0.1296	0.1478	0.1678	0.1897	0.2138	0.2401	0.2687	0.2999	0.3336	0.3702	0.4096		0.23301	0.009709
Supplementary Fig. 2b
		Stoichiometry						KCNH1
	Bleaching steps	2mer	3mer	4mer	5mer	6mer		Average	SEM
	0	0.09	0.027	0.0081	0.0024	0.0007
	1	0.42	0.189	0.0756	0.0284	0.0102		0.106796	0.004854
	2	0.49	0.441	0.2646	0.1323	0.0595		0.291262	0.048544
	3		0.343	0.4116	0.3087	0.1852		0.359223	0.043689
	4			0.2401	0.3602	0.3241		0.23301	0.009709
	5				0.1681	0.3025		0.009709	0
	6					0.1176
Supplementary Fig. 2c
		Stoichiometry						mTTYH1
	Bleaching steps	2mer	3mer	4mer	5mer	6mer		Average	SEM
	0	0.09	0.027	0.0081	0.0024	0.0007
	1	0.42	0.189	0.0756	0.0284	0.0102		0.0562	0.0304
	2	0.49	0.441	0.2646	0.1323	0.0595		0.2456	0.1083
	3		0.343	0.4116	0.3087	0.1852		0.3669	0.0704
	4			0.2401	0.3602	0.3241		0.2899	0.0654
	5				0.1681	0.3025		0.0414	0.0148
	6					0.1176
Supplementary Fig. 2d
		Stoichiometry						mTTYH3
	Bleaching steps	2mer	3mer	4mer	5mer	6mer		Average	SEM
	0	0.09	0.027	0.0081	0.0024	0.0007
	1	0.42	0.189	0.0756	0.0284	0.0102		0.136	0.039
	2	0.49	0.441	0.2646	0.1323	0.0595		0.272	0.0543
	3		0.343	0.4116	0.3087	0.1852		0.368	0.0377
	4			0.2401	0.3602	0.3241		0.2133	0.07
	5				0.1681	0.3025		0.0107	0.0157
	6					0.1176

## Sheet: Supplementary Fig. 3
Thermal denaturation of mTTYH paralogs
Supplementary Fig. 3
mTTYH1
	Temperature	Tetramer/dimer
	4	0.131323	0.112836	0.100022
	20	0.140552	0.109267	0.0962195
	30	0.148295	0.106452	0.0989484
	40	0.124609	0.0990231	0.0883066
	50	0.075689	0.0767948	0.061795
	60	0.0427486	0.0606772	0.0480059
	70	0	0.0537228	0.0403421
	80	0	0	0
mTTYH3
	Temperature	Tetramer/dimer ratio
	4	1.94631	1.13021	1.48391
	20	1.90159	1.07145	1.44943
	30	1.88918	1.03274	1.45213
	40	1.07734	0.701881	1.16168
	50	0.2801	0.245708	0.413319
	60	0.118482	0.121925	0.127638
	70	0.0825979	0.094604	0.0860128
	80	0	0	0

## Sheet: Supplementary Fig. 6
FSEC analysis of Tetramer/dimer ratio				Supplementary Fig. 6d
Supplementary Fig. 6b
	mTTYH1		2-ME
			-	+
	Ratio	Exp. #1	3.23424	1.75015
		Exp. #2	4.97048	2.51063
		Exp. #3	3.59188	1.68787
Supplementary Fig. 6d
	mTTYH3		2-ME
			-	+
	Ratio	Exp. #1	3.86231	1.58629
		Exp. #2	3.93322	1.94252
		Exp. #3	3.58488	1.76436
