# Supplementary material for: TTYH family members form tetrameric complexes at the cell membrane
Source: Commun Biol. 2022 Aug 30;5:886. doi: 10.1038/s42003-022-03862-3 (PMC9427776; doi:10.1038/s42003-022-03862-3)
Supplement: Supplementary file 5 — Supplementary Data 2 [file 42003_2022_3862_MOESM5_ESM.xlsx]

## Sheet: Figure 1a
Figure 1a

## Sheet: Figure 1b
Figure 1b

## Sheet: Figure 1c
Figure 1c

## Sheet: Figure 3a_TTYH1
Figure 3a_TTYH1

## Sheet: Figure 3a_TTYH3
Figure 3a_TTYH3

## Sheet: Figure 6b
Figure 6b
Left panel					Right panel
Marker	Lysate	Medium	Denatured	Denatured	Non-denatured	Non-denatured
				PNGase F		PNGase F

## Sheet: Figure 6c
Figure 6c

## Sheet: Supplementary Figure 1
Supplementary Figure 1
